# Supplementary material for: Spinel-Encapsulated Ni-Rich Cathodes for Enhanced Thermal Safety: Unraveling the Decomposition Kinetics and Interfacial Reconstruction
Source: Nanomaterials (Basel). 2026 Jan 29;16(3):183. doi: 10.3390/nano16030183 (PMC12899607; doi:10.3390/nano16030183)
Supplement: Supplementary file 1 [file nanomaterials-16-00183-s001.zip]

Archive with 1 entries (1 files):
- nanomaterials-4108911-supplementary.pdf
